# Supplementary material for: Impact of Vitamin D Status on Pancreatic Cancer Risk and Outcomes
Source: Nutrients. 2026 Mar 5;18(5):837. doi: 10.3390/nu18050837 (PMC12987229; doi:10.3390/nu18050837)
Supplement: Supplementary file 1 [file nutrients-18-00837-s001.zip]

Archive with 1 entries (1 files):
- nutrients-4084562-supplementary.pdf
